# Supplementary material for: Nitroxoline resistance is associated with significant fitness loss and diminishes in vivo virulence of Escherichia coli
Source: Microbiol Spectr. 2023 Dec 8;12(1):e03079-23. doi: 10.1128/spectrum.03079-23 (PMC10782962; doi:10.1128/spectrum.03079-23)
Supplement: Supplemental data set — Antibiograms and sampling information for UTI clinical isolates. [file spectrum.03079-23-s0002.xlsx]

## Sheet: Sheet1
	Isolates MH Hannover
	contact: Dr. Claas Baier; Prof Dirk Schlueter
	Baier.Claas@mh-hannover.de
	Schlueter.Dirk@mh-hannover.de
	Identifier	Bacterial number	Material	Sampling	Pathogen	Isolate number	Resistance classification
	MHH79495	75282	MS-Urine	2021-02-23	E.coli	1	4MRGN
	MHH85227	81014	MS-Urine	2022-03-24	E.coli	1	3MRGN
	MHH83300	79087	MS-Urine	2021-11-03	Entero.faecalis	3	VRE
	MHH84274	80061	MS-Urine	2022-01-13	Kleb.pneumon.	1	3MRGN
	MHH84399	80186	MS-Urine	2022-01-19	Kleb.pneumon.	1	4MRGN
	MHH80207	75994	MS-Urine	2021-04-18	Staphylococcus aureus	1	MRSA
	MHH85397	81184	DK-Urine	2022-04-11	Staphylococcus aureus	1	MRSA
	MHH82530	78317	MS-Urine	2021-09-21	Proteus mir.	1	4MRGN
	MHH84389	80176	DK-Urine	2021-01-20	Ps.aer.	1	4MRGN
	MS: midstream		DK: catheter
	check individual sheets for antibiotic suceptibility profile

## Sheet: 79495
Ampicillin	R >=32.0
Ampicillin-Sulbactam	R >=32.0
Piperacillin	R >32.0
Piperacillin / Sulbactam	R
Piperacillin-Tazobactam	R =64.0
Cefuroxim	R >=64.0
Cefuroxim-Axetil	R >=64.0
Cefpodoxim	R >=8.0
Ceftriaxon	R
Cefotaxim	R >=64.0
Ceftazidim	R >32.0
Cefepim	R >8.0
Ceftolozan / Tazobactam	R =8.0
Ceftazidim/Avibactam	S <=1.0
Gentamicin	S =0.5
Tobramycin	S <=0.25
Amikacin	S <=4.0
Tigecyclin	S <=0.5
Fosfomycin	S <=16.0
Levofloxacin	S <=0.125
Ciprofloxacin	S <=0.0625
Moxifloxacin	S <=0.25
Aztreonam	R >16.0
Imipenem	S <=1.0
Meropenem	S =0.25
Ertapenem	R >=8.0
Cotrimoxazol	R >8.0
Colistin	S <=1.0

## Sheet: 85227
PenicillinG)	-
Ampicillin	R >=32.0
Oxacillin	-
Ampicillin-Sulbactam	R <=2.0
Piperacillin-Tazobactam	R <=4.0
Cefazolin	-
Cefuroxim	R >=64.0
Cefuroxim-Axetil	R >=64.0
Cefpodoxim	R >=8.0
Ceftriaxon	R
Cefotaxim	R >=64.0
Ceftazidim	R =16.0
Ceftaroline	-
Ceftobiprol	-
Gentamicin	S <=1.0
Gentamicin (Hochresistenz)	-
Erythromycin	-
Clindamycin	-
Tetracyclin	-
Fosfomycin	S <=16.0
Nitrofurantoin	S <=16.0
Levofloxacin	R >=8.0
Ciprofloxacin	R >=4.0
Moxifloxacin	R
Meropenem	S <=0.25
Vancomycin	-
Cotrimoxazol	R >=320.0
Rifampicin	-
Linezolid	-
Mupirocin	-
Mupirocin nasal	-

## Sheet: 83300
	3
Ampicillin	S <=2.0
Ampicillin-Sulbactam	S <=2.0
Piperacillin-Tazobactam	-
Cefuroxim	-
Cefuroxim-Axetil	-
Cefpodoxim	-
Ceftriaxon	-
Cefotaxim	-
Ceftazidim	-
Gentamicin	-
Gentamicin (Hochresistenz)	R
Tigecyclin	S <=0.12
Fosfomycin	-
Nitrofurantoin	S <=16.0
Levofloxacin	S =1.0
Ciprofloxacin	-
Moxifloxacin	-
Imipenem	I <=1.0
Meropenem	-
Vancomycin	R >=32.0
Teicoplanin	R >=32.0
Cotrimoxazol	-
Linezolid	S =4.0

## Sheet: 84274
	1
Ampicillin	R >=32.0
Ampicillin-Sulbactam	R =16.0
Piperacillin-Tazobactam	R <=4.0
Cefuroxim	R >=64.0
Cefuroxim-Axetil	R >=64.0
Cefpodoxim	R >=8.0
Ceftriaxon	R
Cefotaxim	R >=64.0
Ceftazidim	R <=1.0
Gentamicin	S <=1.0
Levofloxacin	R
Ciprofloxacin	R =1.0
Moxifloxacin	R =2.0
Meropenem	S <=0.25
Ertapenem	S <=0.5
Cotrimoxazol	R >=320.0

## Sheet: 84399
	1
Ampicillin	R >32.0
Ampicillin-Sulbactam	R >16.0
Piperacillin	R >32.0
Piperacillin-Tazobactam	R >128.0
Cefuroxim	R >16.0
Cefotaxim	R >8.0
Ceftazidim	R >32.0
Cefepim	R >8.0
Ceftolozan / Tazobactam	R >8.0
Ceftazidim/Avibactam	R >8.0
Cefiderocol	R
Gentamicin	R >32.0
Tobramycin	R >32.0
Amikacin	R >32.0
Tigecyclin	>1.0
Fosfomycin	R >128.0
Levofloxacin	R >8.0
Ciprofloxacin	R >8.0
Moxifloxacin	R >0.5
Aztreonam	S <=1.0
Imipenem	R =8.0
Meropenem	R =16.0
Ertapenem	R >1.0
Cotrimoxazol	R >8.0
Colistin	S <=1.0

## Sheet: 80207
	1
Benzylpenicillin (PenicillinG)	R >4.0
Ampicillin	R >16.0
Oxacillin	R >4.0
Ampicillin-Sulbactam	R >8.0
Amoxycillin-Clavulansäure	R
Cefazolin	R >0.5
Cefuroxim	R
Ceftaroline	S =1.0
Ceftobiprol	S =2.0
Gentamicin	S <=0.5
Gentamicin (Hochresistenz)	S <=128.0
Erythromycin	S =0.25
Clindamycin	S =0.25
Doxycycline	S
Tetracyclin	S <=0.5
Tigecyclin	S =0.25
Fosfomycin	S <=8.0
Fusidinsäure	S <=0.5
Levofloxacin	R >=8.0
Ciprofloxacin	R >4.0
Moxifloxacin	R >1.0
Imipenem	-
Meropenem	R =16.0
Vancomycin	S <=1.0
Teicoplanin	S =1.0
Daptomycin	S =1.0
Cotrimoxazol	S <=0.5
Rifampicin	S <=0.0625
Quinu- /Dalfopristin	-
Linezolid	S =2.0
Mupirocin	S <=1.0
Mupirocin nasal	S <=256.0

## Sheet: 85397
	2
Benzylpenicillin (PenicillinG)	R >=0.5
Ampicillin	R
Oxacillin	R >=4.0
Ampicillin-Sulbactam	R
Amoxycillin-Clavulansäure	R
Cefazolin	R
Cefuroxim	R
Gentamicin	S <=0.5
Gentamicin (Hochresistenz)	-
Erythromycin	R >=8.0
Clindamycin	R >=4.0
Doxycycline	S
Tetracyclin	S <=1.0
Tigecyclin	S =0.25
Fosfomycin	S <=8.0
Nitrofurantoin	-
Fusidinsäure	S <=0.5
Levofloxacin	R >=8.0
Ciprofloxacin	R
Imipenem	-
Meropenem	R
Vancomycin	S =1.0
Teicoplanin	S <=0.5
Daptomycin	S =0.5
Rifampicin	S <=0.03
Cotrimoxazol	S <=10.0
Linezolid	S =2.0
Mupirocin	S <=1.0

## Sheet: 82530
	1
Ampicillin	R >=32.0
Ampicillin-Sulbactam	R >=32.0
Piperacillin / Sulbactam	R
Piperacillin-Tazobactam	R >=128.0
Cefuroxim	R =8.0
Cefuroxim-Axetil	R =8.0
Cefpodoxim	R <=0.25
Ceftriaxon	R
Cefotaxim	R <=1.0
Ceftazidim	R <=1.0
Gentamicin	S <=1.0
Levofloxacin	R
Ciprofloxacin	R >=4.0
Moxifloxacin	R =2.0
Meropenem	R >=16.0
Ertapenem	R >=8.0
Cotrimoxazol	R >=320.0

## Sheet: 84389
	1
Piperacillin	R =32.0
Piperacillin / Sulbactam	R
Piperacillin-Tazobactam	R =32.0
Ceftazidim	R =16.0
Cefepim	R >8.0
Ceftolozan / Tazobactam	S <=1.0
Ceftazidim/Avibactam	S =8.0
Gentamicin	R =1.0
Tobramycin	S =0.5
Amikacin	S <=4.0
Fosfomycin	R =128.0
Levofloxacin	R =8.0
Ciprofloxacin	R =4.0
Aztreonam	R >16.0
Imipenem	R =8.0
Meropenem	R =16.0
Cotrimoxazol	R >8.0
Colistin	S <=1.0
